# Supplementary material for: A rapid screening tool for fatigue impact in multiple sclerosis
Source: BMC Neurol. 2006 Aug 17;6:27. doi: 10.1186/1471-2377-6-27 (PMC1579227; doi:10.1186/1471-2377-6-27)
Supplement: Additional file 1 — Discrimination between healthy controls and subjects with MS. Receiver Operating Characteristic (ROC) curve analysis of the three VAS scales: area under the curve. [file 1471-2377-6-27-S1.xls]

## Sheet: Blad1
Additional file 1: Discrimination between healthy controls and subjects with MS
ROC analysis of the three VAS scales: area under the curve
Test Result Variable(s)	Area	Std. Error(a)	p	Asymptotic 95% Confidence Interval
				Lower Bound	Upper Bound
VAS_1	0.766897	0.0592796	0.000272648	0.650711	0.883083
VAS_2	0.832565	0.0482452	5.74438e-06	0.738006	0.927124
VAS_3	0.794163	0.0529502	6.02458e-05	0.690382	0.897943
a Under the nonparametric assumption
