# Supplementary material for: A rapid screening tool for fatigue impact in multiple sclerosis
Source: BMC Neurol. 2006 Aug 17;6:27. doi: 10.1186/1471-2377-6-27 (PMC1579227; doi:10.1186/1471-2377-6-27)
Supplement: Additional file 2 — Discrimination between fatigued and non-fatigued subjects with MS. Receiver Operating Characteristic (ROC) curve analysis of the three VAS scales: cut-off values. [file 1471-2377-6-27-S2.xls]

## Sheet: Blad1
Additional file 2: Discrimination between fatigued and non-fatigued subjects with MS
ROC analysis of the three VAS scales: cut-off values°
	Fatigued* if greater than or equal to	Sensitivity	Specificity
VAS_1	59	0.756757	0.72
VAS_2	33.5	0.675676	0.64
VAS_3	36.5	0.891892	0.48
° cut-off value: value of variable with highest sensitivity and specificity
* fatigued: Fatigue Severity Scale score of 36 and more
