# Supplementary material for: A rapid screening tool for fatigue impact in multiple sclerosis
Source: BMC Neurol. 2006 Aug 17;6:27. doi: 10.1186/1471-2377-6-27 (PMC1579227; doi:10.1186/1471-2377-6-27)
Supplement: Additional file 3 — Discrimination between high and low fatigue impact in subjects with MS. Receiver Operating Characteristic (ROC) curve analysis of the three VAS scales: cut-off values. [file 1471-2377-6-27-S3.xls]

## Sheet: Blad1
Additional file 3: Discrimination between high and low fatigue impact in subjects with MS
ROC analysis of the three VAS scales: cut-off values°
	High impact* if greater than or equal to	Sensitivity	Specificity
VAS_1	59	0.805556	0.769231
VAS_2	59.5	0.472222	0.846154
VAS_3	68	0.611111	0.769231
° cut-off value: value of variable with highest sensitivity and specificity
* High fatigue impact: Modified Fatigue Impact Scale score higher than 39
